# Supplementary material for: Physiologically Based Biopharmaceutics Model (PBBM) of Minimally Absorbed Locally Acting Drugs in the Gastrointestinal Tract—Case Study: Tenapanor
Source: Pharmaceutics. 2023 Dec 4;15(12):2726. doi: 10.3390/pharmaceutics15122726 (PMC10747343; doi:10.3390/pharmaceutics15122726)
Supplement: Supplementary file 1 [file pharmaceutics-15-02726-s001.zip]

Archive with 1 entries (1 files):
- pharmaceutics-2685138-supplementary.pdf
